# Supplementary material for: BE-FLARE: a fluorescent reporter of base editing activity reveals editing characteristics of APOBEC3A and APOBEC3B
Source: BMC Biol. 2018 Dec 28;16:150. doi: 10.1186/s12915-018-0617-1 (PMC6309101; doi:10.1186/s12915-018-0617-1)
Supplement: Supplementary file 2 — Raw data relating to Figs. 1, 2, 3, 4 and 5, Figure S2, S3, S4 and S5. (XLSX 34 kb) [file 12915_2018_617_MOESM2_ESM.xlsx]

## Sheet: Fig 1
Figure 1c
Amplicon Seq. of BE-FLARE Editing
rA1 BFP
position realtive to protospace	% Edited Rep. 1	% Edited Rep. 2
-12	2.8467	2.2227
-9	2.7147	2.7236
0	1.212	1.0157
2	8.7576	8.9196
4	1.7549	1.4933
4	1.8379	1.3706
4	82.5453	85.68
6	3.7109	2.7783
6	80.5695	84.4439
Note that this is data also shown in Figure 4d

## Sheet: Fig 2
Figure 2b
% GFP-positive
Untransfected	EGFR BFP	EGFR BFP + Gefitinib
0.26	15.54	62.05	Rep. 1
0.064	21.8	66.8	Rep. 2
0.03	16.5	60.5	Rep. 3
Figure 2d
Time (h)	Untransfected	Untransfected + Gefitinib	EGFR mock sort	EGFR mock sort + Gefitinib	EGFR GFP sort + Gefitinib
0	9.70841	9.87731	9.21781	9.54771	8.57499
2	10.1016	10.1949	9.71813	9.91258	8.90996
4	10.4648	10.3273	10.1958	10.5511	9.61993
6	10.8121	10.7221	10.5993	10.7254	9.91111
8	11.94	11.1267	11.5484	11.3017	10.4278
10	12.6141	11.5242	12.0538	11.6019	10.909
12	13.0609	11.58	12.502	11.9228	11.0522
14	14.0444	12.1176	13.2257	12.3784	11.6294
16	14.8597	12.4104	13.9121	12.7925	11.7288
18	15.5301	13.2204	14.6261	13.4469	12.6923
20	16.5084	13.3299	15.5396	13.7092	13.0509
22	17.5572	13.8768	16.1205	14.3703	13.7659
24	18.7251	14.1489	17.285	14.7541	14.1166
26	19.8742	14.6853	18.228	15.2901	15.0658
28	21.1476	14.9466	19.3494	15.823	15.5899
30	22.8785	15.7908	20.6287	16.6421	16.4374
32	24.4487	16.3227	22.7569	17.7017	17.5688
34	26.1396	16.555	24.0981	17.835	18.4533
36	27.9326	16.8037	25.2423	18.3485	19.241
38	29.2113	16.8653	25.9992	18.6262	19.4878
40	31.7311	17.365	28.1424	19.2785	20.3727
42	33.2431	17.0678	28.8286	19.4099	21.0217
44	35.2623	17.7125	30.8479	20.1029	22.3017
46	36.6906	17.7889	32.8443	20.2755	22.9515
48	39.7081	18.7575	35.8733	21.4856	24.7184
50	41.7655	18.3479	36.7642	21.673	24.9964
52	44.0185	18.6847	38.7928	22.2379	26.1846
54	47.7145	19.7748	41.9474	23.433	27.6511
56	48.7757	19.6614	43.7724	23.4137	28.8556
58	51.0168	19.3424	45.2442	23.1783	29.4241
60	53.1454	19.2832	47.213	23.5761	30.4979
62	55.4931	19.1959	49.4453	23.9713	31.9322
64	57.6359	19.411	51.456	24.4963	33.3055
66	59.9767	19.42	53.6521	25.0157	34.3019
68	62.5139	19.5298	56.3157	25.4619	36.4713
70	65.3089	19.4917	58.8251	26.1501	38.0454
72	67.6087	19.5554	61.3119	26.6912	39.8895
74	70.21	20.4801	64.1081	28.4594	42.6091
76	73.0256	20.9313	67.5229	31.0447	46.0753
78	75.0294	20.4253	69.0844	30.6664	47.1504
80	77.2728	20.9001	71.3851	32.1205	49.5794
82	78.5966	20.3072	73.099	32.4785	50.7241
84	79.8296	20.0558	74.8184	32.7788	52.3972
86	80.7029	19.7815	76.1663	33.4734	53.7476
88	81.5955	19.7499	78.0503	34.3535	55.3387
90	83.1304	19.6604	78.9172	35.2616	57.5769
92	84.2605	19.7836	80.628	35.9521	59.3714
94	86.055	19.5391	82.4025	37.2499	61.0069
96	86.9935	19.7708	83.6278	38.3541	62.7823
98	88.3777	19.6839	84.8702	39.5925	64.591
100	89.2274	19.6043	85.6779	40.711	66.3947
102	89.8282	19.6182	87.0717	42.0832	68.181
104	90.6297	19.5435	87.8158	43.3284	69.9447
106	91.0871	19.4333	88.7977	44.4063	71.6471
108	91.9513	19.5973	89.5479	46.064	73.4631
110	91.9429	19.6611	89.7904	47.6025	75.7241
112	92.2285	19.5966	90.5496	49.2086	77.0924
114	92.4041	19.7071	91.055	50.8236	78.7264
116	92.5024	19.5107	91.5762	52.427	80.2834
118	93.0927	19.5996	91.9429	53.2108	81.7764
120	92.9468	19.4679	91.9588	55.0496	83.1272
122	93.1863	19.862	92.1983	56.9105	84.3383
124	93.199	19.4997	92.5962	58.6216	85.9125
126	93.2371	19.675	92.8422	60.5703	86.271
128	93.4534	19.7326	92.8819	62.0312	87.825
130	93.3853	19.6755	92.9469	63.5547	88.4644
132	93.5502	19.6832	93.0616	65.1517	88.9202
134	93.5225	19.5476	93.0385	66.1248	89.4547
136	93.7698	19.7572	93.2725	68.2812	89.99
138	93.4791	19.6612	93.1299	69.2913	90.7592
140	93.7022	19.4582	93.3994	71.239	91.2349
142	93.6742	19.6194	93.4985	72.1497	91.5743
Time (h)	Untransfected	Untransfected + Gefitinib	EGFR mock sort	EGFR mock sort + Gefitinib	EGFR GFP sort + Gefitinib
0	13.079	5.39617	8.11159	8.42708	7.27667
3	14.6528	6.16379	8.99523	9.42091	8.39022
6	15.8319	7.39498	10.3616	10.6783	9.15041
9	17.4842	7.93648	11.1146	11.6651	10.0351
12	19.3151	8.4579	12.3555	12.7622	11.0425
15	21.2266	9.12732	13.6754	14.0779	11.8141
18	23.5132	9.74903	15.056	15.4004	12.8695
21	27.1494	10.9371	17.5364	17.426	14.4737
24	29.4286	12.2766	18.9924	18.9132	15.6704
27	32.9453	12.7367	21.5544	20.4041	17.1093
30	36.5607	13.3542	23.9826	21.5614	18.4947
33	40.4062	13.5582	26.2562	22.3581	19.9234
36	44.0565	14.0231	29.2247	23.4962	21.7124
39	48.1144	14.3728	32.2691	24.3535	23.5938
42	52.0854	14.6659	35.7116	25.4309	25.461
45	56.3416	14.7573	39.2873	26.5185	27.5165
48	60.9144	16.2791	43.5801	28.7094	30.3127
51	64.8717	16.1096	47.3006	29.2791	32.7073
54	66.8242	16.0012	50.385	30.6665	34.8222
57	70.6018	15.9828	54.2532	31.2725	37.1594
60	74.0861	15.6665	57.4927	32.3148	39.998
63	77.0191	15.561	61.2548	33.2672	42.7549
66	79.6898	15.5285	64.9826	34.7306	44.8387
69	84.4845	17.9648	70.8392	38.9269	49.7666
72	85.5122	17.0582	72.2658	39.0225	50.3838
75	87.9703	18.7536	76.1837	41.9512	54.015
78	89.3514	17.8434	79.1355	42.5323	55.6188
81	91.2158	16.8998	82.4488	44.3328	57.3184
84	92.9172	15.7031	85.7449	47.0177	60.0526
87	93.7983	14.9211	87.6018	48.9848	62.1446
90	94.7492	14.8739	89.308	51.3823	65.0177
93	95.2577	15.0154	91.1672	54.0281	67.9445
96	95.3981	14.2389	92.953	56.185	71.1109
99	96.37	14.453	93.9447	58.4143	74.0586
102	96.5234	14.6373	94.9554	61.9838	77.3792
105	96.2457	13.8438	95.8602	63.4265	79.2079
108	96.863	13.9391	95.7053	66.8357	82.5296
111	97.2057	14.4939	96.5931	69.91	85.6788
114	97.5898	14.4561	97.0293	72.57	88.0219
117	97.3531	13.2964	96.8282	74.6337	88.7891
120	97.4557	14.6629	96.6686	76.9374	90.8523
123	97.3325	13.9336	97.275	79.7866	91.1383
126	97.3928	13.9749	97.1681	80.9228	91.7009
129	97.5269	14.7275	97.3719	83.0946	92.245
132	97.5909	14.6553	97.4887	84.7522	92.7627
Time (h)	Untransfected + Gefitinib	EGFR mock sort + Gefitinib	EGFR GFP sort + Gefitinib
0	15.0094	5.87017	7.94348
3	16.8156	5.59734	8.97305
6	18.1762	5.6082	9.55591
9	19.7309	5.69439	10.7098
12	20.9845	5.75655	11.9587
15	22.8286	6.07021	13.0645
18	24.2872	6.37113	14.2851
21	25.6404	6.4456	15.2459
24	26.9083	6.75189	16.7567
27	28.0407	6.82468	18.1463
30	Incucyte error	Incucyte error	Incucyte error
33	Incucyte error	Incucyte error	Incucyte error
36	Incucyte error	Incucyte error	Incucyte error
39	31.842	8.30254	26.9572
42	31.9705	8.88194	28.7759
45	32.5724	9.24168	30.7656
48	32.9924	9.94391	33.1307
51	33.0148	10.599	34.8574
54	33.3082	11.1946	36.8795
57	33.6754	11.652	39.1099
60	34.1212	12.3582	40.7181
63	34.3654	13.1404	42.9553
66	34.3302	13.7564	45.1623
69	34.4111	15.014	47.6262
72	34.6121	15.8147	49.613
75	34.5858	17.1079	52.4381
78	35.0793	18.2241	55.3928
81	35.1824	19.5694	58.038
84	35.2686	21.0669	61.2431
87	35.7164	22.0154	64.1688
90	36.3653	23.8507	65.9323
93	36.0843	25.1707	69.6291
96	35.8229	26.9101	72.3394
99	36.1956	28.5979	75.4525
102	36.3006	32.3889	78.7223
105	37.3667	34.2618	80.3481
108	37.5369	36.4856	83.4938
111	47.5525	38.9554	92.7119
114	47.5508	41.8037	93.7634
117	51.058	43.7099	96.1138
120	51.0215	46.5012	96.9777
123	51.3757	49.2015	97.5141
126	51.1484	52.1426	98.1427
129	51.0621	54.9642	98.6434
132	51.3961	57.5362	98.9157
135	41.1803	59.4534	97.6965
138	41.5754	61.4139	97.906
141	41.6443	62.5745	98.4244
144	41.7862	64.3548	98.7941
147	42.8702	66.2315	99.0942
150	43.0832	67.6067	99.3434
153	44.182	69.1216	99.5039

## Sheet: Fig 3
Figure 3b
EDITR (%)				EDITR (%)
BRAF	BE			BRAF	MOCK
Rep. 1				Rep. 1
0.49		average	0.55	0.1		average	0.085
		sd	0.06			sd	0.015
Rep. 2				Rep. 2
0.61				0.07
########
EDITR (%)				EDITR (%)
EGFR	BE			EGFR	MOCK
Rep. 1				Rep. 1
0.2		average	0.175	0		average	0.005
		sd	0.025			sd	0.005
Rep. 2				Rep. 2
0.15				0.01
Figure 3d
Exp. 1
	% RFP positive cells	% GFP positive cells	% RFP GFP double-positive cells
Untransfected	0	0	0
BE3-T2AtRFP	18.1	0	0
BE3 BE-FLARE	0	26
BE3-T2AtRFP BE-FLARE	2.3	36	13.1
Exp. 2
	% RFP positive cells	% GFP positive cells	% RFP GFP double-positive cells
Untransfected	0	0	0
BE3-T2AtRFP	15.1	0	0
BE3 BE-FLARE	0	18.2
BE3-T2AtRFP BE-FLARE	2.07	26.6	10.7

## Sheet: Fig 4
Figure 4b
APOBEC - BE variant	rA1	A3A	A3B
% GFP positive cells	52.5	29.3	51	Rep .1
% GFP positive cells	59.5	33	54.5	Rep. 2
% GFP positive cells	56.8	45.1	55.3	Rep. 3
Figure 4d
Amplicon Seq. of BE-FLARE Editing
rA1 BFP
position realtive to protospace	% Edited Rep. 1	% Edited Rep. 2
-12	2.8467	2.2227
-9	2.7147	2.7236
0	1.212	1.0157
2	8.7576	8.9196
4	1.7549	1.4933
4	1.8379	1.3706
4	82.5453	85.68
6	3.7109	2.7783
6	80.5695	84.4439
3A BFP
position realtive to protospace	% Edited Rep. 1	% Edited Rep. 2
-86	1.2401	1.3223
-54	2.7336	3.3543
-51	1.0422	1.4865
-35	1.0094	1.4242
-14	1.4557	1.2321
-12	1.2207	1.145
-12	1.8206	1.7731
-12	31.0625	25.2942
-11	4.4714	3.3471
-9	26.9509	21.6234
-6	3.8179	2.8183
-3	3.641	2.3128
-2	12.6338	9.0812
0	18.5792	14.0785
2	1.3799	1.6286
2	1.6966	1.4974
2	35.4395	26.9578
4	1.6719	2.2742
4	1.3441	1.5922
4	74.0352	65.5941
6	3.4952	4.5106
6	72.091	62.4435
13	23.9772	19.6049
21	2.8027	2.757
76	1.1615	1.3493
3B BFP
position realtive to protospace	% Edited Rep. 1	% Edited Rep. 2
-12	9.7381	8.0093
-9	13.6355	13.2733
-6	1.7133	1.381
-3	2.4953	2.1634
-2	3.8619	3.8089
0	1.4291	1.1714
2	3.6869	3.1819
4	1.4158	1.1282
4	7.2138	5.0336
4	78.7092	83.6851
6	2.6678	2.1091
6	61.805	64.4759

## Sheet: Fig 5
Figure 5a
Amplicon Seq. of EMX1 and VEGFA Editing
On vs off-target values
EMX1
				rA1	rA1	rA1	rA1	3A	3A	3A	3A	3B	3B	3B	3B
on-target	OFF1	OFF2	OFF3	on-target	OFF1	OFF2	OFF3	on-target	OFF1	OFF2	OFF3	on-target	OFF1	OFF2	OFF3
0	0	0.078	0	15.14	1.903	4.02	1.23	14.635	7.403	9.438	3.876	17.955	1.395	7.342	2.881	Rep. 1
0	0	0.074	0	15.892	1.205	4.771	1.073	31.441	14.356	24.047	12.519	23.778	2.203	14.531	6.108	Rep. 2
VEGFA
				rA1	rA1	rA1	rA1	3A	3A	3A	3A	3B	3B	3B	3B
on-target	OFF1	OFF2	OFF3	on-target	OFF1	OFF2	OFF3	on-target	OFF1	OFF2	OFF3	on-target	OFF1	OFF2	OFF3
0	0	0	0	16.31	9.72	5.439	6.71	17.01	13.16	12.439	8.67	21.82	14.34	11.144	6.38	Rep. 1
0	0	0	0	27.542	16.593	14.378	13.673	37.365	26.365	30.909	18.018	26.598	16.912	7.743	6.737	Rep. 2
Figure 5b
% Editing in relative to protspacer position (all values above 1% editing)
rA1 EMX1
C to ->	position	Rep. 1	Rep. 2
G	5	3.5055	3.5841
T	5	10.792	11.4027
G	6	1.0813	0.8737
T	6	9.2617	10.2367
3A EMX1
C to ->	position	Rep. 1	Rep. 2
A	5	0.6889	1.1408
G	5	2.9243	5.7309
T	5	11.427	25.3868
T	6	13.933	30.1415
G	6		1.1057
G	10		1.1344
T	10	5.18	13.6384
3B EMX1
C to ->	position	Rep. 1	Rep. 2
G	5	3.1505	3.7345
T	5	12.713	19.3606
G	6	0.8518	1.643
T	6	10.724	16.0724
#######
rA1 VEGFA
G to ->	position	Rep. 1	Rep. 2
A	12	1.1941	2.1349
A	10	6.1891	13.5128
A	9	9.5683	19.841
A	7	14.362	27.9136
A	6	15.09	28.2275
A	5	15.529	28.6936
A	4	6.6564	12.9419
A	3	2.667	4.6855
3A VEGFA
G to ->	position	Rep. 1	Rep. 2
A	15	1.3992	3.7305
A	14	0.5589	1.9847
A	10	17.34	37.0846
A	9	19.976	40.8574
A	7	20.291	40.8583
A	6	20.201	41.1225
A	5	19.396	40.8054
A	4	16.642	35.1866
A	3	6.164	13.7938
T	1	1.3926	2.8687
A	0	3.4029	7.1391
A	-1	0.7913	1.3192
3B VEGFA
G to ->	position	Rep. 1	Rep. 2
A	10	3.2551	5.4352
A	9	12.662	17.1939
A	7	19.197	26.0446
A	6	20.472	26.811
A	5	21.38	27.0418
A	4	18.124	23.5097
A	3	1.252	0.8514
A	0	0.5288	1.4078

## Sheet: Fig S2
Figure S2
	Parental - WT probe				Parental - Mutant probe
Time (h)	Rep 1. Dup. 1	Rep 1. Dup. 2	Rep 2. Dup. 1	Rep 2. Dup. 2	Rep 1. Dup. 1	Rep 1. Dup. 2	Rep 2. Dup. 1	Rep 2. Dup. 2
18	2.5	2.39744	3.10619	2.00917	0.0298851	0	0	0
24	2.45946	2.36905	3	2.53086	0	0	0	0
48	2.36715	2.48555	2.31858	2.12871	0	0.00419075	0.000707965	0
	BE Parental - WT probe				BE Parental - Mutant probe
Time (h)	Rep 1. Dup. 1	Rep 1. Dup. 2	Rep 2. Dup. 1	Rep 2. Dup. 2	Rep 1. Dup. 1	Rep 1. Dup. 2	Rep 2. Dup. 1	Rep 2. Dup. 2
18	2.04721	2.17339	2.15179	2.69388	0.13176	0.125403	0.12143	0.13878
24	2.18062	2.25464	1.95418	2.61561	0.359031	0.437666	0.24259	0.20665
48	1.58192	1.81287	1.54206	1.59783	0.647834	0.50731	0.57009	0.57283

## Sheet: Fig S3
Figure S3
% RFP positive cells
Untransfected	NT	rA1	A3A	A3B
0	27.52	29.11	22.8	13.09	Rep. 1
0	11.67	27.17	15.52	16.35	Rep. 2
0	28.92	34.31	30.08	20.17	Rep. 3

## Sheet: Fig S5
Figure S5
Exp.1
		% RFP positive cells
Native rA1-BE3	no dox	0.44
Codon optimised rA1-BE3	no dox	0.76
Native rA1-BE3	dox	62.8
Codon optimised rA1-BE3	dox	80.2
Exp.2
		% RFP positive cells
Native rA1-BE3	no dox	0.37
Codon optimised rA1-BE3	no dox	0.3
Native rA1-BE3	dox	68.5
Codon optimised rA1-BE3	dox	81.5
